# Supplementary material for: Microspheres Based on Blends of Chitosan Derivatives with Carrageenan as Vitamin Carriers in Cosmeceuticals
Source: Polymers (Basel). 2024 Jun 26;16(13):1815. doi: 10.3390/polym16131815 (PMC11244320; doi:10.3390/polym16131815)
Supplement: Supplementary file 1 [file polymers-16-01815-s001.zip]

Archive with 1 entries (1 files):
- polymers-3057755-supplementary.pdf
